# Supplementary material for: Genome-wide identification and characterization of SRLK gene family reveal their roles in self-incompatibility of Erigeron breviscapus
Source: BMC Genomics. 2023 Jul 17;24:402. doi: 10.1186/s12864-023-09485-0 (PMC10353254; doi:10.1186/s12864-023-09485-0)
Supplement: Supplementary file 1 — Additional file 1. [file 12864_2023_9485_MOESM1_ESM.zip]

Archive with 13 entries (12 files):
- Additional File/
- Additional File/SupFigure 1.pdf
- Additional File/SupFigure 2.pdf
- Additional File/SupFigure 3.pdf
- Additional File/SupFigure 4.pdf
- Additional File/SupTable legend.docx
- Additional File/SupTable1  Identified Genes from three species.xlsx
- Additional File/SupTable2 Gene Characterization.xlsx
- Additional File/SupTable3 Synteny Block identified in Erigeron breviscapus genome.xlsx
- Additional File/SupTable4 The KaKs ratios for tandemly duplicated EbSRLK genes.xlsx
- Additional File/SupTable5 Primer information used in qRT.xlsx
- Additional File/SupTable6 qRTOriginalData.xlsx
- Additional File/Supplementary figure legend.docx
