# Supplementary material for: Genome-wide identification and characterization of SRLK gene family reveal their roles in self-incompatibility of Erigeron breviscapus
Source: BMC Genomics. 2023 Jul 17;24:402. doi: 10.1186/s12864-023-09485-0 (PMC10353254; doi:10.1186/s12864-023-09485-0)
Supplement: Supplementary file 1 — Additional file 1. [file 12864_2023_9485_MOESM1_ESM.zip › Additional File/SupTable1 Identified Genes from three species.xlsx]

## Sheet: Sheet1
	SupTable1. Identified Genes from three species
		Bo	Py	Eb
	B_lectin	BolC08g055430.2J	pycom04g12430	evm.model.ctg2909.6
		BolC09g019200.2J	pycom11g20460	evm.model.ctg2851.17
		BolC06g037100.2J	pycom11g20480	evm.model.ctg3909.13
		BolC04g040440.2J	pycom05g20170	evm.model.ctg2425.1
		BolC01g037140.2J	pycom10g17340	evm.model.ctg2219.12
		BolC04g027400.2J	pycom03g16540	evm.model.ctg684.5
		BolC09g040840.2J	pycom03g16570	evm.model.ctg638.11
		BolC08g022570.2J	pycom05g19920	evm.model.ctg3909.9
		BolC07g053170.2J	pycom05g24850	evm.model.ctg6832.2
		BolC06g037120.2J	pycom11g20590	evm.model.ctg11003.4
		BolC03g025870.2J	pycom05g30180	evm.model.ctg3909.5
		BolC01g022230.2J	pycom05g20200	evm.model.ctg7016.4
		BolC01g014570.2J	pycom05g20360	evm.model.ctg3110.4
		BolC03g021050.2J	pycom03g16560	evm.model.ctg5844.2
		BolC08g055440.2J	pycom11g20490	evm.model.ctg120.6
		BolC06g037800.2J	pycom11g20530	evm.model.ctg6832.3
		BolC06g037750.2J	pycom05g20370	evm.model.ctg6610.3
		BolC09g013590.2J	pycom03g14020	evm.model.ctg3831.2
		BolC05g009120.2J	pycom11g20500	evm.model.ctg7833.2
		BolC05g028370.2J	pycom09g01940	evm.model.ctg1251.5
		BolC07g006810.2J	pycom09g02070	evm.model.ctg7833.1
		BolC01g037150.2J	pycom17g24250	evm.model.ctg1144.12
		BolC05g009180.2J	pycom05g30330	evm.model.ctg4211.1
		BolC05g009110.2J	pycom14g03090	evm.model.ctg942.5
		BolC08g022700.2J	pycom11g02030	evm.model.ctg1144.4
		BolC01g022240.2J	pycom10g25960	evm.model.ctg1144.2
		BolC04g063510.2J	pycom09g02260	evm.model.ctg5491.6
		BolC09g019160.2J	pycom09g02000	evm.model.ctg1144.7
		BolC04g064300.2J	pycom10g25870	evm.model.ctg1144.8
		BolC05g050180.2J	pycom05g30380	evm.model.ctg1144.11
		BolC09g013580.2J	pycom05g30290	evm.model.ctg3110.9
		BolC08g022650.2J	pycom09g02050	evm.model.ctg1114.18
		BolC05g009200.2J	pycom10g26010	evm.model.ctg3110.8
		BolC04g018500.2J	pycom12g03080	evm.model.ctg629.12
		BolC09g019140.2J	pycom17g08540	evm.model.ctg2425.2
		BolC03g041390.2J	pycom05g30270	evm.model.ctg3110.7
		BolC01g036980.2J	pycom09g01920	evm.model.ctg10996.2
		BolC08g022560.2J	pycom17g08440	evm.model.ctg2643.30
		BolC04g053050.2J	pycom10g25890	evm.model.ctg3266.6
		BolC01g036970.2J	pycom05g30310	evm.model.ctg4326.4
		BolC08g046610.2J	pycom17g08490	evm.model.ctg125.6
		BolC09g019170.2J	pycom10g25910	evm.model.ctg3779.8
		BolC05g009270.2J	pycom17g27160	evm.model.ctg1376.3
		BolC06g037090.2J	pycom05g30390	evm.model.ctg1376.4
		BolC02g054820.2J	pycom14g03020	evm.model.ctg8181.2
		BolC01g036990.2J	pycom05g30470	evm.model.ctg6813.3
		BolC05g009260.2J	pycom10g24330	evm.model.ctg114.7
		BolC04g027210.2J	pycom05g30570	evm.model.ctg2016.1
		BolC04g027380.2J	pycom02g03970	evm.model.ctg2016.2
		BolC03g009500.2J	pycom10g25990	evm.model.ctg351.5
		BolC04g046750.2J	pycom05g30510	evm.model.ctg168.1
		BolC03g048520.2J	pycom10g25940	evm.model.ctg684.1
		BolC04g037020.2J	pycom09g02450	evm.model.ctg1576.14
		BolC02g008800.2J	pycom10g25980	evm.model.ctg1328.3
		BolC04g065440.2J	pycom17g08530	evm.model.ctg1376.6
		BolC02g038380.2J	pycom05g30430	evm.model.ctg5333.2
		BolC03g083310.2J	pycom05g30450	evm.model.ctg5785.2
		BolC09g000290.2J	pycom10g17690	evm.model.ctg2219.6
		BolC08g055060.2J	pycom10g25920	evm.model.ctg648.8
		BolC03g021030.2J	pycom09g02430	evm.model.ctg2050.2
		BolC08g015840.2J	pycom01g09580	evm.model.ctg5484.3
		BolC06g029030.2J	pycom09g02330	evm.model.ctg5333.8
		BolC06g049780.2J	pycom09g02400	evm.model.ctg1576.16
		BolC06g049750.2J	pycom05g20250	evm.model.ctg1880.9
		BolC09g019180.2J	pycom15g16680	evm.model.ctg1110.12
		BolC06g029040.2J	pycom02g03950	evm.model.ctg2135.8
		BolC07g042050.2J	pycom12g14480	evm.model.ctg5296.6
		BolC04g062070.2J	pycom05g20950	evm.model.ctg3303.4
		BolC07g056420.2J	pycom12g14510	evm.model.ctg5959.3
		BolC06g011270.2J	pycom09g02340	evm.model.ctg6923.2
		BolC01g006800.2J	pycom10g26000	evm.model.ctg8795.1
		BolC03g081180.2J	pycom09g02410	evm.model.ctg3511.2
		BolC08g010480.2J	pycom10g17670	evm.model.ctg5924.1
		BolC03g031520.2J	pycom05g20870	evm.model.ctg800.2
		BolC06g006360.2J	pycom04g12530	evm.model.ctg1022.1
		BolC01g006790.2J	pycom15g07120	evm.model.ctg5296.3
		BolC02g037570.2J	pycom15g07110	evm.model.ctg3224.4
		BolC07g043010.2J	pycom11g23160	evm.model.ctg2844.10
		BolC09g007440.2J	pycom10g17650	evm.model.ctg4146.6
		BolC09g007430.2J	pycom11g20450	evm.model.ctg5491.4
		BolC03g057470.2J	pycom05g30280	evm.model.ctg192.15
		BolC09g022650.2J	pycom10g25970	evm.model.ctg5296.4
		BolC07g043030.2J	pycom11g23110	evm.model.ctg7817.1
		BolC07g044840.2J	pycom12g06020
		BolC07g031790.2J	pycom17g21560
		BolC02g063210.2J	pycom11g23150
		BolC09g068290.2J	pycom01g22230
		BolC03g057480.2J	pycom11g01740
		BolC02g060050.2J	pycom03g01900
			pycom10g25950
			pycom03g01670
			pycom15g11300
			pycom02g23070
			pycom15g10990
			pycom02g26640
			pycom14g05640
			pycom15g35040
			pycom11g01730
			pycom03g01850
			pycom10g03130
			pycom11g01710
			pycom11g01990
			pycom05g03200
			pycom11g01950
			pycom03g01710
			pycom05g19770
			pycom04g12520
			pycom15g35150
			pycom14g03010
			pycom15g35130
			pycom03g01910
			pycom12g01520
			pycom12g17300
			pycom05g20350
			pycom14g01410
			pycom07g25630
			pycom17g08560
			pycom11g02040
			pycom16g01450
			pycom10g26070
			pycom17g21560
	SLG	BolC08g055430.2J	pycom03g14020	evm.model.ctg3909.13
		BolC09g019200.2J	pycom17g08440	evm.model.ctg2219.12
		BolC06g037100.2J	pycom09g02260	evm.model.ctg2425.1
		BolC04g040440.2J	pycom05g20170	evm.model.ctg2851.17
		BolC03g041390.2J	pycom05g20200	evm.model.ctg1376.6
		BolC01g022230.2J	pycom11g20490	evm.model.ctg2909.6
		BolC01g036980.2J	pycom11g20530	evm.model.ctg3909.9
		BolC09g013580.2J	pycom09g02050	evm.model.ctg1144.11
		BolC09g019140.2J	pycom10g26000	evm.model.ctg6965.2
		BolC08g022570.2J	pycom10g17340	evm.model.ctg4211.1
		BolC05g009180.2J	pycom10g26010	evm.model.ctg7833.2
		BolC09g019180.2J	pycom05g30310	evm.model.ctg2643.30
		BolC03g025870.2J	pycom05g20280	evm.model.ctg7833.1
		BolC01g036970.2J	pycom03g16560	evm.model.ctg3909.5
		BolC09g019160.2J	pycom10g25910	evm.model.ctg684.1
		BolC01g037140.2J	pycom17g08540	evm.model.ctg2643.32
		BolC09g013590.2J	pycom05g20320	evm.model.ctg684.5
		BolC05g009120.2J	pycom05g24850	evm.model.ctg5844.2
		BolC07g053170.2J	pycom05g30280	evm.model.ctg942.5
		BolC04g018500.2J	pycom05g30380	evm.model.ctg1144.2
		BolC04g027210.2J	pycom09g02070	evm.model.ctg1376.4
		BolC09g019170.2J	pycom05g30290	evm.model.ctg3110.9
		BolC04g053050.2J	pycom05g30470	evm.model.ctg1251.5
		BolC03g021050.2J	pycom05g30270	evm.model.ctg1144.4
		BolC05g009110.2J	pycom05g30390	evm.model.ctg6813.3
		BolC07g006810.2J	pycom05g19920	evm.model.ctg1376.3
		BolC05g009270.2J	pycom10g25870	evm.model.ctg5491.4
		BolC01g036990.2J	pycom05g20370	evm.model.ctg3110.4
		BolC08g046610.2J	pycom10g25950	evm.model.ctg6610.3
		BolC01g022240.2J	pycom10g25990	evm.model.ctg6832.3
		BolC09g040840.2J	pycom05g30330	evm.model.ctg3511.1
		BolC01g014570.2J	pycom11g20590	evm.model.ctg1144.7
		BolC03g057470.2J	pycom05g30560	evm.model.ctg3110.8
		BolC05g009260.2J	pycom10g25970	evm.model.ctg3266.6
		BolC04g027400.2J	pycom09g02000	evm.model.ctg638.11
		BolC06g037750.2J	pycom10g25890	evm.model.ctg351.5
		BolC06g037800.2J	pycom17g24250	evm.model.ctg3110.7
		BolC08g022700.2J	pycom10g25940	evm.model.ctg1114.18
		BolC08g022560.2J	pycom05g30530	evm.model.ctg1144.8
		BolC08g055440.2J	pycom05g30450	evm.model.ctg5491.6
		BolC01g037150.2J	pycom05g30430	evm.model.ctg2909.7
		BolC06g037090.2J	pycom11g20480	evm.model.ctg3110.1
		BolC09g013710.2J	pycom03g16570	evm.model.ctg2425.2
		BolC02g054820.2J	pycom09g01950	evm.model.ctg120.6
		BolC02g063210.2J	pycom03g16540	evm.model.ctg6751.2
		BolC09g000290.2J	pycom11g20460	evm.model.ctg10996.2
		BolC02g038380.2J	pycom11g20500	evm.model.ctg629.12
		BolC08g022650.2J	pycom17g27160	evm.model.ctg2219.6
		BolC04g030590.2J	pycom09g02330	evm.model.ctg8181.2
		BolC04g046750.2J	pycom09g02400	evm.model.ctg11003.4
		BolC03g083310.2J	pycom01g09580	evm.model.ctg6832.2
		BolC05g009190.2J	pycom10g24330	evm.model.ctg125.6
		BolC07g042050.2J	pycom09g02430	evm.model.ctg1144.12
		BolC06g037120.2J	pycom05g30570	evm.model.ctg114.7
		BolC04g062070.2J	pycom09g02410	evm.model.ctg3511.2
		BolC03g031520.2J	pycom02g22300	evm.model.ctg16685.1
		BolC06g006360.2J	pycom09g02450	evm.model.ctg168.1
		BolC07g031790.2J	pycom17g08490	evm.model.ctg539.10
		BolC06g011270.2J	pycom05g30510	evm.model.ctg5924.1
		BolC04g065440.2J	pycom05g30180	evm.model.ctg3303.4
		BolC08g010480.2J	pycom17g08560	evm.model.ctg5959.3
		BolC07g042060.2J	pycom10g25960	evm.model.ctg2135.8
		BolC04g037020.2J	pycom10g25920	evm.model.ctg1110.12
		BolC09g068290.2J	pycom17g08530	evm.model.ctg942.6
			pycom10g25930	evm.model.ctg2050.2
			pycom02g23070	evm.model.ctg5333.2
			pycom12g03080	evm.model.ctg3831.2
			pycom14g03090	evm.model.ctg1880.9
			pycom12g06020	evm.model.ctg5296.6
			pycom04g12530	evm.model.ctg1927.7
			pycom03g16470	evm.model.ctg192.15
			pycom09g01930	evm.model.ctg5855.4
			pycom16g01450	evm.model.ctg9267.3
			pycom14g03020	evm.model.ctg5296.3
			pycom05g20250
			pycom05g20360
			pycom03g16500
			pycom05g20230
			pycom10g25980
			pycom03g16480
			pycom07g25630
			pycom04g12430
			pycom01g22230
			pycom12g14480
			pycom04g12550
			pycom12g14510
			pycom15g28260
			pycom15g07110
			pycom12g01520
			pycom02g03950
			pycom09g04120
			pycom05g03210
			pycom11g20450
			pycom10g03130
			pycom15g16680
			pycom14g01410
			pycom05g03200
			pycom15g35040
			pycom03g01710
			pycom11g01950
			pycom10g25910
			pycom15g07120
			pycom12g06030
			pycom04g12550
	PAN	BolC08g055430.2J	pycom11g20530	evm.model.ctg2851.17
		BolC09g019200.2J	pycom05g30530	evm.model.ctg3909.13
		BolC04g040440.2J	pycom05g30430	evm.model.ctg2909.6
		BolC03g025870.2J	pycom05g30450	evm.model.ctg5844.2
		BolC05g028380.2J	pycom05g30470	evm.model.ctg1376.6
		BolC06g037090.2J	pycom03g16540	evm.model.ctg6965.2
		BolC06g037100.2J	pycom11g20490	evm.model.ctg3511.2
		BolC06g037120.2J	pycom05g30570	evm.model.ctg3831.2
		BolC03g041390.2J	pycom11g20480	evm.model.ctg3110.8
		BolC05g009260.2J	pycom05g19920	evm.model.ctg3110.9
		BolC06g037800.2J	pycom05g30510	evm.model.ctg7833.1
		BolC06g037750.2J	pycom03g14020	evm.model.ctg4211.1
		BolC07g053170.2J	pycom10g25990	evm.model.ctg7833.2
		BolC05g009270.2J	pycom10g25970	evm.model.ctg1114.18
		BolC02g054820.2J	pycom10g26010	evm.model.ctg1144.7
		BolC02g063210.2J	pycom11g20460	evm.model.ctg16685.1
		BolC04g018500.2J	pycom03g16560	evm.model.ctg3110.4
		BolC05g009180.2J	pycom11g20590	evm.model.ctg942.5
		BolC01g022230.2J	pycom05g20170	evm.model.ctg2219.6
		BolC01g022240.2J	pycom05g30390	evm.model.ctg5924.1
		BolC08g022700.2J	pycom10g25950	evm.model.ctg1251.5
		BolC08g022560.2J	pycom11g20500	evm.model.ctg6751.2
		BolC04g046750.2J	pycom10g26030	evm.model.ctg3909.5
		BolC01g014570.2J	pycom17g27160	evm.model.ctg1144.4
		BolC04g053050.2J	pycom02g22300	evm.model.ctg1144.2
		BolC01g036980.2J	pycom03g16570	evm.model.ctg942.6
		BolC09g019180.2J	pycom05g24850	evm.model.ctg2425.1
		BolC07g006810.2J	pycom05g30560	evm.model.ctg539.10
		BolC08g046610.2J	pycom05g20200	evm.model.ctg7016.4
		BolC09g019160.2J	pycom10g24330	evm.model.ctg10996.2
		BolC08g022650.2J	pycom05g20320	evm.model.ctg1144.11
		BolC01g036970.2J	pycom05g20280	evm.model.ctg120.6
		BolC03g057470.2J	pycom10g17340	evm.model.ctg3909.9
		BolC05g009190.2J	pycom10g25940	evm.model.ctg8181.2
		BolC08g055440.2J	pycom03g16470	evm.model.ctg638.11
		BolC01g036990.2J	pycom03g16500	evm.model.ctg5491.6
		BolC04g027210.2J	pycom03g16480	evm.model.ctg3110.7
		BolC05g009110.2J	pycom10g25910	evm.model.ctg629.12
		BolC04g027400.2J	pycom11g20450	evm.model.ctg3266.6
		BolC09g019170.2J	pycom10g25930	evm.model.ctg351.5
		BolC01g037140.2J	pycom10g25890	evm.model.ctg11003.4
		BolC09g040840.2J	pycom09g02450	evm.model.ctg6832.2
		BolC03g083310.2J	pycom05g30280	evm.model.ctg1144.12
		BolC05g009120.2J	pycom05g30330	evm.model.ctg2425.2
		BolC02g038380.2J	pycom05g30310	evm.model.ctg1144.8
		BolC01g037150.2J	pycom05g30180	evm.model.ctg6610.3
		BolC09g013580.2J	pycom10g25960	evm.model.ctg6832.3
		BolC03g021050.2J	pycom05g30290	evm.model.ctg125.6
		BolC09g013590.2J	pycom05g20230	evm.model.ctg6813.3
		BolC04g030590.2J	pycom17g08530	evm.model.ctg684.5
		BolC08g022570.2J	pycom05g30270	evm.model.ctg684.1
		BolC07g031790.2J	pycom17g08560	evm.model.ctg5491.4
		BolC07g049150.2J	pycom10g25920	evm.model.ctg1376.3
		BolC04g062070.2J	pycom10g25870	evm.model.ctg1376.4
		BolC04g064300.2J	pycom05g30380	evm.model.ctg1576.16
		BolC05g050180.2J	pycom09g02260	evm.model.ctg1576.17
		BolC03g048520.2J	pycom05g20370	evm.model.ctg12561.2
		BolC08g022960.2J	pycom17g24250	evm.model.ctg1328.3
		BolC07g043020.2J	pycom09g01930	evm.model.ctg8795.1
			pycom17g08440	evm.model.ctg2643.30
			pycom09g02070	evm.model.ctg5296.6
			pycom09g02000	evm.model.ctg2016.2
			pycom17g08540	evm.model.ctg4326.4
			pycom09g01950	evm.model.ctg114.7
			pycom09g02050	evm.model.ctg2016.1
			pycom12g03080	evm.model.ctg2219.12
			pycom17g08490	evm.model.ctg5785.2
			pycom09g02330	evm.model.ctg5296.3
			pycom09g02400	evm.model.ctg9354.1
			pycom05g20250	evm.model.ctg1022.1
			pycom14g03090	evm.model.ctg5855.4
			pycom10g07020	evm.model.ctg9267.3
			pycom09g02310	evm.model.ctg5333.8
			pycom09g02410
			pycom11g02030
			pycom14g03020
			pycom02g03970
			pycom17g08520
			pycom09g04120
			pycom03g12810
			pycom15g16680
			pycom05g31510
			pycom03g14220
