# Supplementary material for: Genome-wide identification and characterization of SRLK gene family reveal their roles in self-incompatibility of Erigeron breviscapus
Source: BMC Genomics. 2023 Jul 17;24:402. doi: 10.1186/s12864-023-09485-0 (PMC10353254; doi:10.1186/s12864-023-09485-0)
Supplement: Supplementary file 1 — Additional file 1. [file 12864_2023_9485_MOESM1_ESM.zip › Additional File/SupTable2 Gene Characterization.xlsx]

## Sheet: Sheet1
	SupTable 2.Characterization of the 52 EbSRLK genes identified in Erigeron breviscapus genome
	Gene Name	GeneID	Protein Length(aa)	Protein pI	Protein Mw(KD)	Exon number	TM region number	Sub-Celluar Location	Chromosome	Location
	EbSRLK1	evm.model.ctg1376.4	837	6.25	94.4639	7	2	Extracellular	Chr1	14340113..14343230 (+)
	EbSRLK2	evm.model.ctg1376.3	839	5.58	94.8774	7	0	Vacular membrane	Chr1	14363681..14366826 (-)
	EbSRLK3	evm.model.ctg5491.4	714	5.58	79.5632	8	1	Nucleus	Chr9	61916046..61920154 (+)
	EbSRLK4	evm.model.ctg114.7	781	5.87	87.9834	8	0	Nucleus	Chr6	104719439..104725475 (+)
	EbSRLK5	evm.model.ctg684.5	824	6.03	93.0565	7	0	Chlorolasma	Chr6	106624992..106638598 (+)
	EbSRLK6	evm.model.ctg684.1	740	7.77	83.4581	7	1	Chlorolasma	Chr6	106603132..106610515 (+)
	EbSRLK7	evm.model.ctg7833.1	695	5.18	77.9082	5	3	Plasma membrane	Chr6	23029637..23032325 (+)
	EbSRLK8	evm.model.ctg4211.1	831	6.48	93.3324	5	2	Extracellular	Chr6	23051068..23055432 (+)
	EbSRLK9	evm.model.ctg7833.2	831	6.48	93.3605	7	2	Extracellular	Chr6	22993045..22996344 (+)
	EbSRLK10	evm.model.ctg3511.2	678	5.51	76.3324	10	2	Extracellular	Chr1	13638971..13642514 (+)
	EbSRLK11	evm.model.ctg1376.6	792	5.87	89.1853	8	1	Vacular membrane	Chr1	14282568..14325009 (-)
	EbSRLK12	evm.model.ctg5491.6	636	7.17	71.5828	6	1	Vacular membrane	Chr9	61978616..61982468 (+)
	EbSRLK13	evm.model.ctg3909.9	818	8.44	93.5539	7	1	Plasma membrane	Chr6	73056233..73059920 (-)
	EbSRLK14	evm.model.ctg5844.2	851	6.41	97.0666	7	3	Plasma membrane	Chr7	102256949..102262183 (-)
	EbSRLK15	evm.model.ctg3909.5	770	8.65	87.9947	7	1	Chlorolasma	Chr6	73106157..73110024 (-)
	EbSRLK16	evm.model.ctg1144.7	816	5.68	91.6399	7	2	Plasma membrane	Chr6	72758445..72762157 (+)
	EbSRLK17	evm.model.ctg1114.18	831	7.1	93.1916	6	1	Chlorolasma	Chr4	8034239..8037304 (+)
	EbSRLK18	evm.model.ctg3831.2	797	6.33	89.2752	9	1	Cytosol	Chr2	155533196..155538187 (-)
	EbSRLK19	evm.model.ctg1144.4	812	5.6	90.8483	7	1	Plasma membrane	Chr6	72748062..72756319 (+)
	EbSRLK20	evm.model.ctg1144.2	828	6.1	92.7476	7	1	Plasma membrane	Chr6	72743143..72746415 (+)
	EbSRLK21	evm.model.ctg3110.9	821	6.15	91.7562	7	1	Chlorolasma	Chr6	72708005..72711437 (+)
	EbSRLK22	evm.model.ctg8181.2	745	5.96	83.8695	8	1	Chlorolasma	Chr3	111087018..111091708 (+)
	EbSRLK23	evm.model.ctg3110.8	825	6.71	92.4048	7	1	Plasma membrane	Chr6	72663521..72667002 (+)
	EbSRLK24	evm.model.ctg1144.8	815	6.24	91.5318	7	1	Nucleus	Chr6	72765814..72769015 (+)
	EbSRLK25	evm.model.ctg3110.4	826	6.79	92.4135	7	1	Plasma membrane	Chr6	72641287..72644757 (+)
	EbSRLK26	evm.model.ctg3110.7	815	6.06	90.9865	6	2	Plasma membrane	Chr6	72657081..72660010 (-)
	EbSRLK27	evm.model.ctg629.12	827	7.48	93.605	7	1	Plasma membrane	Chr1	7416022..7419206 (+)
	EbSRLK28	evm.model.ctg638.11	771	8.44	86.9184	7	1	Nucleus	Chr1	275083043..275087208 (+)
	EbSRLK29	evm.model.ctg5924.1	463	8.69	52.0012	6	1	Plasma membrane	Chr6	107322806..107330824 (+)
	EbSRLK30	evm.model.ctg3909.13	1619	8.01	183.14	15	1	Plasma membrane	Chr6	72973201..72989544 (+)
	EbSRLK31	evm.model.ctg1144.12	784	8.23	87.9862	8	1	Chlorolasma	Chr6	72910106..72948744 (+)
	EbSRLK32	evm.model.ctg1144.11	826	8.52	93.1743	7	1	Vacular membrane	Chr6	72881448..72885805 (+)
	EbSRLK33	evm.model.ctg942.5	822	8.17	92.6094	7	2	Plasma membrane	Chr8	81815829..81818893 (-)
	EbSRLK34	evm.model.ctg2425.2	884	7.63	98.1239	9	1	Chlorolasma	Chr1	245444983..245450618 (-)
	EbSRLK35	evm.model.ctg2425.1	1425	7.15	159.377	16	0	Plasma membrane	Chr1	245453320..245646111 (-)
	EbSRLK36	evm.model.ctg3266.6	833	8.38	92.2821	9	0	Chlorolasma	Chr1	245741640..245752668 (+)
	EbSRLK37	evm.model.ctg2909.6	1683	7.82	188.678	15	4	Plasma membrane	Chr1	293782223..293808430 (+)
	EbSRLK38	evm.model.ctg120.6	817	8.18	90.6514	7	1	Vacular membrane	Chr5	60046140..60049247 (+)
	EbSRLK39	evm.model.ctg125.6	772	8.42	86.3639	7	1	Chlorolasma	Chr1	250447516..250450516 (-)
	EbSRLK40	evm.model.ctg6813.3	688	6.31	77.6831	6	0	Plasma membrane	Chr3	19545622..19548945 (-)
	EbSRLK41	evm.model.ctg1251.5	660	6.26	73.3301	7	1	Chlorolasma	Chr2	17389072..17393382 (+)
	EbSRLK42	evm.model.ctg10996.2	824	8.35	93.529	8	1	Plasma membrane	Chr2	25227168..25231485 (-)
	EbSRLK43	evm.model.ctg2851.17	1616	8.57	183.375	15	3	Plasma membrane	Chr1	218800799..218842711 (-)
	EbSRLK44	evm.model.ctg2219.6	807	7.49	91.865	7	1	Plasma membrane	Chr1	293514075..293517589 (-)
	EbSRLK45	evm.model.ctg11003.4	1135	8.59	128.066	17	5	Plasma membrane	Chr1	293668874..293676018 (+)
	EbSRLK46	evm.model.ctg6832.2	1157	8.55	130.87	19	5	Plasma membrane	Chr1	36731485..36739122 (+)
	EbSRLK47	evm.model.ctg351.5	756	8.42	85.8357	8	2	Plasma membrane	Chr9	34978443..34981430 (+)
	EbSRLK48	evm.model.ctg2219.12	1529	8.18	173.463	20	2	Nucleus	Chr1	293630744..293645499 (-)
	EbSRLK49	evm.model.ctg6832.3	821	8.64	93.6954	7	2	Plasma membrane	Chr1	36706072..36709110 (-)
	EbSRLK50	evm.model.ctg6610.3	821	8.64	93.6614	7	2	Plasma membrane	Chr1	36654985..36658023 (+)
	EbSRLK51	evm.model.ctg5296.6	821	5.71	92.7566	2	2	Plasma membrane	Chr1	168810304..168812838 (-)
	EbSRLK52	evm.model.ctg2643.30	1047	6.24	118.799	6	1	Nucleus	Chr2	11301505..11306380 (+)
