# Supplementary material for: Genome-wide identification and characterization of SRLK gene family reveal their roles in self-incompatibility of Erigeron breviscapus
Source: BMC Genomics. 2023 Jul 17;24:402. doi: 10.1186/s12864-023-09485-0 (PMC10353254; doi:10.1186/s12864-023-09485-0)
Supplement: Supplementary file 1 — Additional file 1. [file 12864_2023_9485_MOESM1_ESM.zip › Additional File/SupTable3 Synteny Block identified in Erigeron breviscapus genome.xlsx]

## Sheet: Sheet1
	Sup Table3. Synteny Block identified in Erigeron breviscapus genome
	Chromosome of seg1	start1	end1	Chromosome of seg2	start2	end2
	chr1	6788947	7389745	chr5	61311015	61986547
	chr1	10574846	11114996	chr1	113568745	114108562
	chr1	12126564	12525621	chr6	40202495	40800380
	chr1	16821354	17138886	chr3	54474770	55119307
	chr1	17520265	18437178	chr3	19862126	20872017
	chr1	18158162	18437178	chr4	56259846	56556207
	chr1	19046616	19700591	chr5	21114245	21648776
	chr1	19647255	20169972	chr3	77484373	79000910
	chr1	20822281	21106097	chr3	37381629	37635879
	chr1	22966746	23459271	chr5	98298557	98717301
	chr1	35462827	37016751	chr6	11072403	11607078
	chr1	35906696	36447509	chr6	86570928	87626126
	chr1	45101215	45161011	chr1	47473231	47509199
	chr1	47984235	48572067	chr8	73268325	74217279
	chr1	47984235	48579817	chr1	150244547	150963882
	chr1	55566060	56483509	chr8	18020860	19046514
	chr1	60838914	61700673	chr2	142977354	143578747
	chr1	60944485	61426075	chr5	26554647	27288567
	chr1	69576811	70696933	chr1	287860627	288325587
	chr1	86804570	88312972	chr3	153127693	154538728
	chr1	101158013	101573888	chr7	92881475	93299780
	chr1	102057700	102344921	chr4	131302294	131822001
	chr1	111530969	112481853	chr4	56853574	57867004
	chr1	112877196	113823601	chr4	62191638	62902540
	chr1	118813766	118869390	chr1	168373486	168402078
	chr1	124422504	124476960	chr1	175724177	175781996
	chr1	126803906	128275503	chr2	33913410	35205560
	chr1	141354995	142130242	chr2	96629804	97432246
	chr1	142296089	142341501	chr1	273090030	273134342
	chr1	142301709	142343416	chr5	38962752	38993260
	chr1	146647302	147061657	chr8	2258616	3224474
	chr1	148937397	149247111	chr6	44222002	45326483
	chr1	150103975	150913576	chr8	72796668	74217279
	chr1	160901181	161282317	chr5	2976449	3542192
	chr1	165174401	165956398	chr2	90866104	92558337
	chr1	165459971	165956398	chr3	103965146	104492264
	chr1	182018981	182653639	chr4	97923592	99158474
	chr1	186712388	187476416	chr3	40739	297658
	chr1	186993186	188319762	chr6	97529262	99781955
	chr1	190287861	191699136	chr3	142823065	143689872
	chr1	202513864	203474261	chr4	3832147	4732721
	chr1	205526899	206080819	chr9	287120	408627
	chr1	213734150	213766657	chr4	16470238	16501965
	chr1	215006139	216133888	chr2	124862685	125549367
	chr1	236357701	237147391	chr4	101600638	102549840
	chr1	237083770	237865625	chr4	107246211	107807104
	chr1	274051341	274591872	chr2	108581790	109390768
	chr1	274745939	275087208	chr8	81818893	82251334
	chr1	276587129	277885491	chr2	96911978	99278852
	chr1	293058600	293929487	chr3	19171320	20351111
	chr1	293564333	294903637	chr2	17029444	18280506
	chr1	296381494	296729069	chr1	296875213	297095507
	chr1	298928456	299093937	chr8	2650523	3259793
	chr2	14413	678163	chr2	1627356	1697127
	chr2	4269975	5474568	chr2	100204822	101368261
	chr2	24198422	24829457	chr9	33554784	34764708
	chr2	26387914	26856226	chr8	83262641	83364873
	chr2	27017547	28487574	chr7	60158020	61981411
	chr2	27419584	28980167	chr4	106946220	107711859
	chr2	31931313	32774066	chr7	71961856	72744756
	chr2	32193275	32483897	chr4	108212693	108551839
	chr2	38945770	39465324	chr3	57245532	57655099
	chr2	61289659	62088676	chr3	4013823	4595236
	chr2	63226169	63788344	chr3	50701254	51515475
	chr2	65514151	66766397	chr9	55685488	57057598
	chr2	86503009	86514943	chr5	91325135	91336999
	chr2	90864193	92114341	chr3	104490927	104950197
	chr2	99471842	99929358	chr4	102715937	103260064
	chr2	104160762	104435550	chr3	15324663	16096949
	chr2	107342907	108951516	chr7	48570737	51037803
	chr2	142993629	143497977	chr5	26554647	27288567
	chr2	151746046	152419702	chr9	63506315	64583666
	chr2	151875217	152618117	chr6	44226751	45532913
	chr2	151890736	152432495	chr9	33258524	34505020
	chr3	4177727	4791053	chr9	54933180	55998636
	chr3	4983762	5462276	chr3	49416734	49911501
	chr3	15084297	16850649	chr5	135298293	136225408
	chr3	15241557	17516425	chr5	83355765	86032707
	chr3	17466656	18161007	chr9	90560855	91162388
	chr3	28411222	28464575	chr9	64483830	64583666
	chr3	31384139	31769397	chr9	33304979	34859586
	chr3	51157295	51879046	chr9	92674635	94060806
	chr3	54900427	55670389	chr5	129779256	131406718
	chr3	62118512	62149673	chr6	2085094	2118746
	chr3	95097032	96024944	chr5	29862065	30844047
	chr4	21167518	22124083	chr8	44605320	44980332
	chr4	32384648	33142914	chr6	2413244	2955178
	chr4	34312645	35819372	chr6	65222343	66769580
	chr4	40656855	41382160	chr6	45533726	47055953
	chr4	61744169	61781467	chr8	69046680	69079656
	chr4	61744169	61781467	chr6	64997213	65032502
	chr4	106946220	107805166	chr7	60480121	61902503
	chr4	108156710	109253765	chr7	71943507	73468996
	chr4	127187800	127460224	chr5	48899805	50100092
	chr4	150887711	151517831	chr6	25969173	26599013
	chr4	150973458	151553628	chr8	83938590	84660810
	chr5	61370081	71226227	chr7	98188953	100514943
	chr5	135295479	135965240	chr7	75217923	76290719
	chr6	4869214	5837604	chr8	59952434	61149132
	chr6	46757477	46802891	chr6	107211256	107259926
	chr6	50680934	50987473	chr8	19728794	20004995
	chr6	54714737	55825555	chr8	110104183	110715541
	chr6	63414526	63855542	chr8	44754497	45272457
	chr6	64997213	65032502	chr8	69046680	69079656
	chr6	78602045	79306526	chr8	86483874	87023807
	chr6	119174913	121062790	chr7	75550227	77655266
	chr7	85323228	87215623	chr7	87635384	88675429
