# Supplementary material for: Genome-wide identification and characterization of SRLK gene family reveal their roles in self-incompatibility of Erigeron breviscapus
Source: BMC Genomics. 2023 Jul 17;24:402. doi: 10.1186/s12864-023-09485-0 (PMC10353254; doi:10.1186/s12864-023-09485-0)
Supplement: Supplementary file 1 — Additional file 1. [file 12864_2023_9485_MOESM1_ESM.zip › Additional File/SupTable4 The KaKs ratios for tandemly duplicated EbSRLK genes.xlsx]

## Sheet: Sheet2
	SupTable4. The Ka/Ks ratios for tandemly duplicated EbSRLK genes
	Chr	Gene 1	Gene 2	Ka	Ks	Ka/Ks
	Chr1	Eb_SRLK10	Eb_SRLK11	0.124622	0.192627	0.646957
	Chr1	Eb_SRLK11	Eb_SRLK1	0.595265	3.14803	0.189091
	Chr1	Eb_SRLK11	Eb_SRLK2	0.583292	3.60049	0.162003
	Chr1	Eb_SRLK1	Eb_SRLK2	0.153911	0.507542	0.303247
	Chr1	Eb_SRLK50	Eb_SRLK49	0.000524843	0.00912975	0.057487
	Chr1	Eb_SRLK50	Eb_SRLK46	0.136655	0.310137	0.440627
	Chr1	Eb_SRLK49	Eb_SRLK46	0.137279	0.324249	0.423374
	Chr1	Eb_SRLK34	Eb_SRLK35	0.146418	0.274415	0.533565
	Chr1	Eb_SRLK34	Eb_SRLK36	0.0791544	0.203109	0.389714
	Chr1	Eb_SRLK35	Eb_SRLK36	0.0584193	0.121885	0.4793
	Chr1	Eb_SRLK44	Eb_SRLK48	0.285706	0.767795	0.372112
	Chr1	Eb_SRLK44	Eb_SRLK45	0.256577	0.740386	0.346545
	Chr1	Eb_SRLK44	Eb_SRLK37	0.391412	1.68237	0.232655
	Chr1	Eb_SRLK48	Eb_SRLK45	0.16812	0.394364	0.426307
	Chr1	Eb_SRLK48	Eb_SRLK37	0.4283	2.3901	0.179197
	Chr1	Eb_SRLK45	Eb_SRLK37	0.540269	1.76211	0.306604
	Chr6	Eb_SRLK7	Eb_SRLK8	0.0173989	0.0290182	0.599585
	Chr6	Eb_SRLK7	Eb_SRLK9	0.0180335	0.0290182	0.621454
	Chr6	Eb_SRLK15	Eb_SRLK13	0.0881439	0.338665	0.260269
	Chr6	Eb_SRLK15	Eb_SRLK31	0.392874	2.89955	0.135495
	Chr6	Eb_SRLK15	Eb_SRLK32	0.39789	2.19412	0.181344
	Chr6	Eb_SRLK15	Eb_SRLK24	0.391883	2.00806	0.195155
	Chr6	Eb_SRLK15	Eb_SRLK19	0.383008	2.09062	0.183203
	Chr6	Eb_SRLK15	Eb_SRLK20	0.383846	1.80557	0.21259
	Chr6	Eb_SRLK15	Eb_SRLK21	0.37309	2.19913	0.169654
	Chr6	Eb_SRLK15	Eb_SRLK23	0.407676	1.88423	0.216362
	Chr6	Eb_SRLK15	Eb_SRLK26	0.408754	2.20148	0.185673
	Chr6	Eb_SRLK15	Eb_SRLK25	0.408146	1.61586	0.252587
	Chr6	Eb_SRLK13	Eb_SRLK30	0.37418	2.79287	0.133977
	Chr6	Eb_SRLK13	Eb_SRLK31	0.414445	2.00852	0.206343
	Chr6	Eb_SRLK13	Eb_SRLK32	0.414642	1.83582	0.225862
	Chr6	Eb_SRLK13	Eb_SRLK24	0.402715	2.40516	0.167438
	Chr6	Eb_SRLK13	Eb_SRLK16	0.397283	3.37322	0.117776
	Chr6	Eb_SRLK13	Eb_SRLK19	0.378671	2.58819	0.146307
	Chr6	Eb_SRLK13	Eb_SRLK20	0.378909	2.12941	0.177941
	Chr6	Eb_SRLK13	Eb_SRLK21	0.380632	2.24292	0.169704
	Chr6	Eb_SRLK13	Eb_SRLK23	0.422686	2.06809	0.204385
	Chr6	Eb_SRLK13	Eb_SRLK26	0.410477	2.44642	0.167787
	Chr6	Eb_SRLK13	Eb_SRLK25	0.408874	1.74866	0.233821
	Chr6	Eb_SRLK30	Eb_SRLK31	0.0627584	0.195193	0.321519
	Chr6	Eb_SRLK30	Eb_SRLK32	0.106001	0.305392	0.347097
	Chr6	Eb_SRLK30	Eb_SRLK24	0.42198	2.73331	0.154384
	Chr6	Eb_SRLK30	Eb_SRLK16	0.400111	2.55021	0.156894
	Chr6	Eb_SRLK30	Eb_SRLK19	0.390388	3.52895	0.110624
	Chr6	Eb_SRLK30	Eb_SRLK20	0.39417	3.24586	0.121438
	Chr6	Eb_SRLK30	Eb_SRLK21	0.384633	2.02832	0.189632
	Chr6	Eb_SRLK30	Eb_SRLK23	0.428217	2.18728	0.195776
	Chr6	Eb_SRLK30	Eb_SRLK26	0.435486	2.36464	0.184166
	Chr6	Eb_SRLK30	Eb_SRLK25	0.409322	2.1627	0.189264
	Chr6	Eb_SRLK31	Eb_SRLK32	0.116969	0.312452	0.374358
	Chr6	Eb_SRLK31	Eb_SRLK24	0.417924	2.99381	0.139596
	Chr6	Eb_SRLK31	Eb_SRLK16	0.427845	2.7671	0.154618
	Chr6	Eb_SRLK31	Eb_SRLK19	0.412868	2.51465	0.164185
	Chr6	Eb_SRLK31	Eb_SRLK20	0.415213	2.46784	0.16825
	Chr6	Eb_SRLK31	Eb_SRLK21	0.40038	1.8801	0.212957
	Chr6	Eb_SRLK31	Eb_SRLK23	0.446921	2.19304	0.20379
	Chr6	Eb_SRLK31	Eb_SRLK26	0.431926	2.03763	0.211975
	Chr6	Eb_SRLK31	Eb_SRLK25	0.417867	2.71557	0.153878
	Chr6	Eb_SRLK32	Eb_SRLK24	0.437979	2.15971	0.202795
	Chr6	Eb_SRLK32	Eb_SRLK16	0.428226	2.1834	0.196128
	Chr6	Eb_SRLK32	Eb_SRLK19	0.42057	1.96457	0.214078
	Chr6	Eb_SRLK32	Eb_SRLK20	0.420638	1.83491	0.229241
	Chr6	Eb_SRLK32	Eb_SRLK21	0.400648	1.63437	0.245138
	Chr6	Eb_SRLK32	Eb_SRLK23	0.446867	2.00259	0.223144
	Chr6	Eb_SRLK32	Eb_SRLK26	0.448038	1.92588	0.232641
	Chr6	Eb_SRLK32	Eb_SRLK25	0.433513	1.69394	0.255921
	Chr6	Eb_SRLK24	Eb_SRLK16	0.25079	0.829602	0.302301
	Chr6	Eb_SRLK24	Eb_SRLK19	0.23448	0.866685	0.270549
	Chr6	Eb_SRLK24	Eb_SRLK20	0.244381	0.81176	0.30105
	Chr6	Eb_SRLK24	Eb_SRLK21	0.244322	0.746281	0.327386
	Chr6	Eb_SRLK24	Eb_SRLK23	0.185007	0.666037	0.277773
	Chr6	Eb_SRLK24	Eb_SRLK26	0.194824	0.61142	0.318642
	Chr6	Eb_SRLK24	Eb_SRLK25	0.178584	0.682307	0.261736
	Chr6	Eb_SRLK16	Eb_SRLK19	0.151131	0.40433	0.373781
	Chr6	Eb_SRLK16	Eb_SRLK20	0.160344	0.436455	0.367377
	Chr6	Eb_SRLK16	Eb_SRLK21	0.19141	0.627532	0.30502
	Chr6	Eb_SRLK16	Eb_SRLK23	0.270786	0.681937	0.397084
	Chr6	Eb_SRLK16	Eb_SRLK26	0.293719	0.72943	0.402669
	Chr6	Eb_SRLK16	Eb_SRLK25	0.266819	0.781487	0.341425
	Chr6	Eb_SRLK19	Eb_SRLK20	0.0315407	0.113165	0.278715
	Chr6	Eb_SRLK19	Eb_SRLK21	0.161075	0.589312	0.273327
	Chr6	Eb_SRLK19	Eb_SRLK23	0.231937	0.767727	0.302109
	Chr6	Eb_SRLK19	Eb_SRLK26	0.256337	0.764485	0.335307
	Chr6	Eb_SRLK19	Eb_SRLK25	0.23201	0.814216	0.284949
	Chr6	Eb_SRLK20	Eb_SRLK21	0.165422	0.568466	0.290997
	Chr6	Eb_SRLK20	Eb_SRLK23	0.236337	0.70387	0.335768
	Chr6	Eb_SRLK20	Eb_SRLK26	0.271618	0.699331	0.388398
	Chr6	Eb_SRLK20	Eb_SRLK25	0.23556	0.756375	0.311432
	Chr6	Eb_SRLK21	Eb_SRLK23	0.218059	0.811623	0.26867
	Chr6	Eb_SRLK21	Eb_SRLK26	0.252593	0.719999	0.350824
	Chr6	Eb_SRLK21	Eb_SRLK25	0.241129	0.765156	0.315137
	Chr6	Eb_SRLK23	Eb_SRLK26	0.209181	0.633997	0.32994
	Chr6	Eb_SRLK23	Eb_SRLK25	0.186354	0.665316	0.280098
	Chr6	Eb_SRLK26	Eb_SRLK25	0.188228	0.647278	0.2908
	Chr6	Eb_SRLK29	Eb_SRLK5	0.567554	2.95861	0.191831
	Chr6	Eb_SRLK4	Eb_SRLK5	0.555527	2.95805	0.187802
	Chr6	Eb_SRLK4	Eb_SRLK6	0.549288	2.24955	0.244177
	Chr6	Eb_SRLK5	Eb_SRLK6	0.104678	0.277334	0.377444
	Chr9	Eb_SRLK3	Eb_SRLK12	0.581346	1.76212	0.329912
