# Supplementary material for: Genome-wide identification and characterization of SRLK gene family reveal their roles in self-incompatibility of Erigeron breviscapus
Source: BMC Genomics. 2023 Jul 17;24:402. doi: 10.1186/s12864-023-09485-0 (PMC10353254; doi:10.1186/s12864-023-09485-0)
Supplement: Supplementary file 1 — Additional file 1. [file 12864_2023_9485_MOESM1_ESM.zip › Additional File/SupTable5 Primer information used in qRT.xlsx]

## Sheet: Sheet1
	SupTable5. Primer Information used in qRT-PCR
	GeneID	Left(5'->3')	Right(5'->3')	Tm	Product_length
	EbSRLK43	ATTCTCGTTATCTGTTACTG	ATTGTATTGCCATCATCTT	56.2	125
	EbSRLK34	AACTACTCTGCTTGTATTG	AACTACTAACTCCGTCTC	56.3	79
	EbSRLK48	ATCTTCATTATCCTCCTGTCAA	ACTTACCTCGTCCTCTCA	60.5	109
	EbSRLK26	CAATGAAGTCAGATGTATT	CGGTAAGATTATTGTAGTG	54	105
	EbSRLK6	GTTAGTCTATGAATACCTACC	GCCTTGAATCTTGATGAA	56.3	146
	EbSRLK21	TTCTTGTATGGCTTATGC	GGTATATTCTGGTGTCTATG	56.1	92
	EbSRLK23	CCAACAAGAGAAGGTGAT	TGACGATAGATGCCATTC	58	112
	EbSRLK12	GAACTGAAGAACGAGATT	GAGACATATAGCCGACTA	55.9	112
	EbSRLK3	ATGTAGCAATGTTATGTGTA	ACTGAACTCAATGATGTG	56.1	133
	β-actin	GCTAAGTTATCTGATGAG	AATCAACCATAGCAATAG	54.4	154
