# Supplementary material for: Genome-wide identification and characterization of SRLK gene family reveal their roles in self-incompatibility of Erigeron breviscapus
Source: BMC Genomics. 2023 Jul 17;24:402. doi: 10.1186/s12864-023-09485-0 (PMC10353254; doi:10.1186/s12864-023-09485-0)
Supplement: Supplementary file 1 — Additional file 1. [file 12864_2023_9485_MOESM1_ESM.zip › Additional File/SupTable6 qRTOriginalData.xlsx]

## Sheet: Sheet1
	SupTable6. Original data used in qRT-PCR
	GeneID	Tissue	Bio_repl 1			Bio_repl 2			Bio_repl 3
	EbSRLK3	R	18.78	23.8	25.31	27.82	27.58	22.93	19.48	18.56	19.48
		S	13.45	13.81	13.83	15.63	16.24	17.24	16.32	15.17	15.54
		L	13.97	14.19	16.86	17.71	18.78	14.52	16.64	18.87	13.32
		P	12.67	13.13	14.12	13.29	10.44	10.69	11.34	13.91	10.28
		To	6.34	9.18	7.34	5.86	7.91	7.13	9.3	5.32	8.61
		Tu	3.91	3.26	4.16	4.11	4.11	3.52	4.12	4.9	2.83
		Fs1	9.44	12.53	11.91	12.78	15.22	11.16	14.77	10.12	14.17
		Fs2	9.86	10.81	10.71	10.76	11.51	9.12	10.19	9.35	10.11
		Fs3	2.97	4.37	3.42	2.47	4.37	3.45	3.86	3.85	3.24
		Fs4	5.76	5.46	7.21	7.24	6.82	6.91	6.89	5.17	5.34
		Fs5	5.57	5.43	5.58	6.46	5.19	5.48	5.31	5.88	5.98
		Fs6	12.42	10.26	9.76	12.61	10.95	11.86	12.18	12.32	11.49
	EbSRLK6	R	2.57	2.11	2.36	1.41	1.53	1.94	2.18	2.53	2.31
		S	3.45	3.33	3.4	2.38	2.69	2.53	3.68	3.62	3.48
		L	7.47	8.5	8.17	11.84	11.14	8.84	10.59	9.35	11.34
		P	11.32	11.26	11.26	10.83	11.48	11.17	11.5	11.43	11.23
		To	27.15	28.82	26.49	28.17	29.42	29.55	25.5	24.76	29.22
		Tu	9.8	7.33	8.81	7.96	8.38	8.94	8.26	7.98	9.16
		Fs1	5.24	5.41	4.67	5.31	4.78	4.73	5.11	4.69	5.45
		Fs2	8.23	8.22	7.51	8.81	8.97	7.38	9.17	7.21	8.88
		Fs3	8.68	8.32	8.53	8.64	8.48	8.76	8.45	8.19	8.44
		Fs4	10.11	9.68	10.2	9.66	10.56	9.52	9.86	10.47	9.42
		Fs5	14.75	15.62	13.81	13.52	13.74	13.66	13.72	14.7	13.51
		Fs6	20.89	20.75	21.28	20.76	21.24	21.37	21.97	21.32	22.4
	EbSRLK12	R	5.81	6.56	5.73	5.82	5.63	5.62	5.71	5.81	6.75
		S	1.66	1.34	1.41	1.28	1.49	1.29	1.53	1.28	1.29
		L	1.88	1.83	2.16	2.15	2.8	2.8	2.21	2.28	2.12
		P	0.71	0.78	0.77	0.85	0.77	0.88	0.72	0.86	0.69
		To	1.78	2.4	1.64	2.19	1.69	1.66	2.9	2.16	2.39
		Tu	2.35	3.21	2.59	3.26	2.42	2.94	3.14	3.13	2.89
		Fs1	4.26	4.39	5.13	4.7	3.91	4.64	4.77	5.26	4.84
		Fs2	2.56	2.93	1.94	2.12	2.29	3.6	2.47	2.3	2.84
		Fs3	1.98	1.98	2.51	2.24	1.88	2.6	1.89	2.4	2.33
		Fs4	3.12	2.78	3.2	2.53	2.77	3.14	2.75	3.16	3.9
		Fs5	3.23	3.44	2.76	2.12	2.72	2.49	3.42	2.95	3.44
		Fs6	2.47	2.66	2.76	2.99	2.21	2.56	2.96	2.69	2.61
	EbSRLK21	R	4.39	4.83	4.75	5.3	4.34	4.88	4.81	4.44	4.85
		S	3.91	4.28	4.33	4.15	4.59	4.33	4.73	4.22	3.98
		L	3.82	3.86	3.72	3.95	3.63	4.11	3.78	4.8	4.3
		P	2.24	2.5	2.21	2.6	2.21	2.12	2.3	2.4	2.13
		To	7.51	8.55	7.63	6.12	8.53	8.44	6.54	7.75	6.36
		Tu	7.25	5.29	6.75	6.78	5.13	6.71	5.55	5.83	6.86
		Fs1	6.4	5.89	4.97	5.34	5.26	5.44	6.13	6.2	5.61
		Fs2	6.17	6.1	6.23	6.32	5.72	6.18	6.24	6.18	5.71
		Fs3	4.78	5.5	4.85	4.95	5.2	5.44	5.43	4.86	4.72
		Fs4	5.82	5.57	5.51	5.26	5.57	5.29	5.41	5.57	5.74
		Fs5	6.44	7.7	6.47	6.55	6.5	6.16	6.32	6.27	6.27
		Fs6	7.6	5.92	7.1	6.51	6.5	6.21	6.51	7.24	7.15
	EbSRLK23	R	0.75	1.16	0.73	0.27	0.42	0.43	1.4	0.23	1.3
		S	0.47	0.37	0.61	0.89	0.38	0.93	0.57	0.88	0.71
		L	3.96	3.78	4.16	3.86	3.97	3.56	3.91	3.71	3.64
		P	4.74	4.72	4.24	4.52	4.81	4.39	4.39	4.35	4.76
		To	8.34	9.9	11.61	8.34	8.33	11.31	10.63	9.7	11.23
		Tu	0.42	1.21	1.34	0.71	0.33	0.63	0.72	0.47	0.48
		Fs1	2.48	1.47	1.88	2.8	1.37	1.91	1.81	1.31	1.51
		Fs2	0.64	1.15	0.68	0.86	0.79	0.55	1.13	1.16	0.66
		Fs3	1.32	1.34	1.88	1.43	1.77	1.44	1.52	1.52	1.81
		Fs4	2.26	2.64	2.94	2.33	2.78	2.18	2.22	2.18	1.76
		Fs5	3.9	2.32	3.68	2.44	3.52	2.74	2.91	3.56	2.51
		Fs6	5.5	4.59	4.39	5.1	5.2	5.4	4.58	4.92	5.15
	EbSRLK26	R	5.37	6.82	5.38	7.18	4.52	4.79	4.56	5.7	5.57
		S	2.32	3.16	2.92	2.94	2.32	2.16	2.86	2.52	2.82
		L	0.73	0.87	0.72	0.71	0.83	0.72	0.85	0.83	0.64
		P	1.42	1.31	1.38	1.61	1.34	1.58	1.78	1.66	1.37
		To	2.16	1.61	1.76	1.74	2.19	1.83	2.12	2.13	1.84
		Tu	1.63	1.52	1.69	1.55	1.65	1.66	1.58	1.53	1.57
		Fs1	1.57	1.64	1.56	1.52	1.55	1.59	1.69	1.59	1.78
		Fs2	2.41	2.37	3.27	3.6	2.17	2.69	2.56	3.29	2.51
		Fs3	1.19	0.98	1.15	1.38	1.32	1.1	1.39	1.22	1.22
		Fs4	1.51	1.68	1.56	2.7	1.87	1.97	2.7	1.94	2.5
		Fs5	0.69	1.6	1.1	0.57	0.56	0.73	0.84	0.91	0.98
		Fs6	0.79	0.63	0.65	0.73	0.82	0.85	0.66	0.74	0.66
	EbSRLK34	R	0.65	0.48	0.42	0.62	0.69	0.56	0.68	0.51	0.41
		S	2.24	2.55	2.22	2.49	2.8	2.41	2.31	2.33	2.5
		L	10.65	12.97	12.82	10.89	11.12	11.43	10.32	12.15	13.13
		P	5.66	5.25	5.72	4.64	4.52	4.61	5.58	4.38	4.74
		To	3.29	2.86	3.3	3.12	2.94	3.6	3.26	2.75	2.73
		Tu	1.46	1.49	1.51	1.72	1.74	1.52	1.43	1.72	1.74
		Fs1	2.21	2.39	2.11	2.51	2.31	2.37	2.19	2.5	2.34
		Fs2	1.38	1.48	1.31	1.38	1.43	1.32	1.35	1.38	1.43
		Fs3	1.27	1.21	1.34	1.9	1.11	1.35	1.33	1.21	1.14
		Fs4	1.56	1.42	1.24	1.52	1.38	1.26	1.45	1.59	1.25
		Fs5	2.94	3.17	2.96	3.1	2.97	3.6	2.99	3.2	3.14
		Fs6	2.33	2.39	2.56	2.47	2.55	2.33	2.57	2.45	2.47
	EbSRLK43	R	2.15	2.33	2.43	2.16	2.19	2.27	2.58	2.24	2.22
		S	2.45	2.69	2.15	2.26	2.38	2.54	2.15	2.76	2.58
		L	2.62	2.11	2.52	2.11	2.23	2.65	2.26	2.35	2.35
		P	1.27	1.38	1.18	1.36	1.57	1.14	1.31	1.25	1.6
		To	1.27	1.23	1.23	1.69	1.72	1.22	1.26	1.21	1.35
		Tu	2.49	1.82	2.24	2.49	2.7	2.18	1.94	1.94	2.53
		Fs1	3.43	4.86	5.8	4.32	4.96	4.62	3.57	3.39	3.83
		Fs2	7.9	7.26	7.14	6.89	7.2	6.21	6.49	6.67	7.24
		Fs3	2.15	2.42	2.12	2.56	2.36	2.65	2.52	2.33	2.27
		Fs4	3.33	3.76	3.45	3.92	3.49	3.82	3.73	3.28	4.5
		Fs5	2.38	3.48	2.82	2.56	2.91	3.13	3.25	2.56	2.87
		Fs6	3.44	2.31	2.73	2.76	2.39	3.67	2.38	3.16	2.32
	EbSRLK48	R	2.44	1.58	1.51	2.33	1.64	1.88	1.37	1.66	1.34
		S	2.92	2.71	2.57	2.76	2.78	2.77	3.6	2.91	2.32
		L	6.47	8.23	7.29	7.61	6.58	7.5	7.84	7.18	7.53
		P	3.36	2.1	2.13	2.97	2.35	2.11	2.94	2.53	2.52
		To	2.35	3.9	2.93	2.48	2.66	2.28	2.43	2.13	2.48
		Tu	2.96	2.95	1.93	2.11	1.95	2.17	2.62	2.75	2.14
		Fs1	1.86	1.49	1.59	1.19	1.52	1.85	1.71	1.65	1.39
		Fs2	3.86	3.32	3.66	3.75	3.29	3.58	3.78	3.72	3.51
		Fs3	2.68	2.67	2.64	2.68	2.46	2.78	2.44	2.27	2.79
		Fs4	2.67	2.72	2.42	2.33	3.16	3.9	2.94	2.59	2.59
		Fs5	2.42	2.46	2.2	2.37	2.28	2.57	2.47	2.33	1.91
		Fs6	2.66	2.36	3.19	2.49	2.89	3.9	2.49	2.48	2.69
